# Supplementary material for: Enhancing Flexible Neural Probe Performance via Platinum Deposition: Impedance Stability under Various Conditions and In Vivo Neural Signal Monitoring
Source: Micromachines (Basel). 2024 Aug 22;15(8):1058. doi: 10.3390/mi15081058 (PMC11356038; doi:10.3390/mi15081058)
Supplement: Supplementary file 1 [file micromachines-15-01058-s001.zip]

Archive with 1 entries (1 files):
- micromachines-3114693-supplementary.pdf
